# Supplementary material for: Cytokine Gene Variants as Predisposing Factors for the Development and Progression of Coronary Artery Disease: A Systematic Review
Source: Biomolecules. 2024 Dec 19;14(12):1631. doi: 10.3390/biom14121631 (PMC11726869; doi:10.3390/biom14121631)
Supplement: Supplementary file 1 [file biomolecules-14-01631-s001.zip]

Archive with 1 entries (1 files):
- biomolecules-3344664-supplementary.pdf
